# Supplementary material for: Hypothesis-driven dragging of transcriptomic data to analyze proven targeted pathways in Rhinella arenarum larvae exposed to organophosphorus pesticides
Source: Sci Rep. 2022 Oct 21;12:17712. doi: 10.1038/s41598-022-21748-6 (PMC9587056; doi:10.1038/s41598-022-21748-6)
Supplement: Supplementary file 2 — Supplementary Information 2. [file 41598_2022_21748_MOESM2_ESM.xlsx]

## Sheet: PAPER
Hypothesis-driven dragging of transcriptomic data to analyze proven targeted pathways in Rhinella arenarum larvae exposed to organophosphorus pesticides.
Natalia S. Pires, Cecilia I. Lascano, Julia Ousset, Danilo G. Ceschin and Andrés Venturino

## Sheet: BCHE
												normalization values from HK		0.959	0.909238	0.944745	1.00248	1.05078	1.10139	1.03758	0.995463	0.985052	1.01631
														Mock_1	Mock_2	MAZ_6h_1	MAZ_6h_2	MAZ_24h_1	MAZ_24h_2	CLP_6h_1	CLP_6h_2	CLP_24h_1	CLP_24h_2
														Normalized	TMMs											Normalized	x Control
		BCHE	several species										MEAN CONTROL		0.608983											Mock_1	Mock_2	MAZ_6h_1	MAZ_6h_2	MAZ_24h_1	MAZ_24h_2	CLP_6h_1	CLP_6h_2	CLP_24h_1	CLP_24h_2
DN9217_c0_g1_i1			0	0	0	1.104	0	0	0	0	0	0		0	0	0	1.10126	0	0	0	0	0	0			0	0	0	1.80837	0	0	0	0	0	0		TRANSCRIPTS IND		analize together					ISOFORMS ADD
DN9217_c0_g1_i2			0.293	1.665	2.175	0.201	0.771	1.194	0.063	0	0.33	0.417		0.305527	1.8312	2.30221	0.200502	0.733738	1.08409	0.0607183	0	0.335008	0.410309			0.5017	3.00699	3.78042	0.329241	1.20486	1.78016	0.0997044	0	0.55011	0.673762		MEDIANS	Chi-Square = 8,571429 df = 4 p = ,0728						Chi-Square = 4,000000 df = 4 p = ,4060
DN9217_c0_g1_i3			0.501	0	0	0	0	0	0.219	0.6	0.217	1.913		0.522419	0	0	0	0	0	0.211068	0.602735	0.220293	1.88231			0.857855	0	0	0	0	0	0.346592	0.98974	0.361739	3.0909		KW	Kruskal-Wallis test: H ( 4, N= 70) =4,179413 p =,3823						Kruskal-Wallis test: H ( 4, N= 10) =5,563636 p =,2342
DN9217_c0_g1_i4			0.435	0.472	0	0	0	0.042	0	1.809	0	0		0.453597	0.519116	0	0	0	0.0381337	0	1.81724	0	0			0.744844	0.852431	0	0	0	0.0626186	0	2.98406	0	0		SIGNIF	CLP6 vs Control
DN9217_c0_g1_i5			0.425	0.089	0.274	1.415	1.316	0	2.075	0	2.044	1.956		0.44317	0.0978842	0.290025	1.41149	1.2524	0	1.99985	0	2.07502	1.92462			0.727721	0.160734	0.476246	2.31779	2.05654	0	3.28392	0	3.40735	3.16038		tendency	MAZ24
DN9217_c0_g1_i6			0.255	0.481	1.244	0	0	1.511	0	0	0	0		0.265902	0.529014	1.31676	0	0	1.3719	0	0	0	0			0.436633	0.868685	2.16222	0	0	2.25278	0	0	0	0
DN9217_c0_g1_i7			0.501	2.76	0.265	1.043	0.956	0	0	0	0.176	0		0.522419	3.03551	0.280499	1.04042	0.909797	0	0	0	0.178671	0			0.857855	4.98456	0.460602	1.70845	1.49396	0	0	0	0.293392	0
FINALLY DISCARD, HIGHLY ERRATIC VALUES																									Mean	1		0.931666		0.632208		0.550287		0.824117
																									ES	0.366101		0.32245		0.240937		0.301635		0.352517
sum			2.41	5.467	3.958	3.763	3.043	2.747	2.357	2.409	2.767	4.286		2.51303	6.01273	4.18949	3.75367	2.89593	2.49412	2.27164	2.41998	2.80899	4.21723
isoform DN9217_c0_g1			2.413	5.454	3.968	3.795	3.078	2.711	2.349	2.394	2.779	4.273		2.51616	5.99843	4.20008	3.7856	2.92924	2.46144	2.26393	2.40491	2.82117	4.20444	Isoform		0.591023	1.40898	0.98656	0.889202	0.688052	0.578169	0.531775	0.564892	0.662668	0.987585
MEANS			0.344286	0.781	0.565429	0.537571	0.434714	0.392429	0.336714	0.344143	0.395286	0.612286		0.359005	0.858961									4.2573	Mean	1		0.937881		0.633111		0.548334		0.825126		MEANS ARE COINCIDENT
																									ES	0.408977		0.0486789		0.0549416		0.0165581		0.162459		BETWEEN TRANSCRIPTS AND ISOFORM SUM				Not significant
			Problems:																																	Chi-Square = 4,000000 df = 4 p = ,4060
			too low expression levels																																	Kruskal-Wallis test: H ( 4, N= 10) =5,563636 p =,2342
			i1 practically not present, controls 0
			i1, or even all, might use general mean for normalization?
							DESCARDED
			good facts:
			all isoforms appear
			sum of fragments coincides very well with unified isoform TMMs

## Sheet: PON
			Mock_1	Mock_2	MAZ_6h_1	MAZ_6h_2	MAZ_24h_1	MAZ_24h_2	CLP_6h_1	CLP_6h_2	CLP_24h_1	CLP_24h_2		0.959	0.909238	0.944745	1.00248	1.05078	1.10139	1.03758	0.995463	0.985052	1.01631
														Mock_1	Mock_2	MAZ_6h_1	MAZ_6h_2	MAZ_24h_1	MAZ_24h_2	CLP_6h_1	CLP_6h_2	CLP_24h_1	CLP_24h_2
DN108132_c0_g1_i1	PON2	Serum paraoxonase/arylesterase 2	0	0	0	1.013	0	0.37	0.355	0	0	0.353	discard
DN48728_c0_g1_i1	PON2	Serum paraoxonase/arylesterase 2	6.896	0	0	5.829	12.559	13.304	11.825	3.251	8.683	8.702	discard
DN48728_c0_g1_i4	PON2	Serum paraoxonase/arylesterase 2	0	13.624	9.329	0	0	1.691	0	0	2.065	0	discard
DN48728_c0_g1_i6	PON2	Serum paraoxonase/arylesterase 2	24.231	13.045	20.46	23.547	19.661	15.83	14.62	19.32	20.03	23.774
		SUMA PON2 DN48728	31.127	26.669	29.789	29.376	32.22	30.825	26.445	22.571	30.778	32.476
DN48728_c0_g1_i6	PON2	Serum paraoxonase/arylesterase 2	24231	13045	20460	23547	19661	15830	14620	19320	20030	23774
		Normalization x HK	25266.9	14347.2	21656.6	23488.6	18710.8	14372.8	14090.5	19408.1	20334	23392.6
	Normalizacion x controles	mean controls
		19807.1	1.27565	0.724347	1.09338	1.18587	0.944653	0.725638	0.711388	0.979855	1.0266	1.18102		Kruskal-Wallis test: H ( 4, N= 10) =4,145455 p =,3867				Chi-Square = 8,000000 df = 4 p = ,0916
		Mean	1		1.13963		0.835146		0.845622		1.10381
		ES	0.275653		0.0462462		0.109507		0.134234		0.0772098
							low and variable effect
USAR LA SUMA		Over SUM of PON2 -fragments-	32.4578	29.3312	31.5313	29.3032	30.6628	27.9874	25.4872	22.6739	31.2451	31.9549
		30.8945	1.0506	0.949399	1.02061	0.948494	0.992503	0.905903	0.824977	0.733914	1.01135	1.03433		Kruskal-Wallis test: H ( 4, N= 10) =6,000000 p =,1992				Chi-Square = 4,000000 df = 4 p = ,4060
		Mean	1		0.984553		0.949203		0.779446		1.02284
		ES	0.0506013		0.0360593		0.0432997		0.0455318		0.0114887
En síntesis, resultado para
PON2 suma de fragmentos			Only low TENDENCY, with CPF6h						Only C vs CPF6h
análisis mediana C vs CPF6			It is extrange that results for fragment alone,and not with sum that is much even						Chi-Square = 4,000000 df = 1 p = ,0455			Kruskal-Wallis test: H ( 1, N= 4) =2,400000 p =,1213
DN56149_c0_g1_i2	PON2_CHICK	Descartado	0.000	0.338	0.000	0.000	0.360	0.000	0.000	0.406	0.372	0.000

## Sheet: GSTs
																	Normalized	TMMs											Normalized	x Controls																C	AZ6	AZ24	PF6
GSTA3																	Mock_1	Mock_2	MAZ_6h_1	MAZ_6h_2	MAZ_24h_1	MAZ_24h_2	CLP_6h_1	CLP_6h_2	CLP_24h_1	CLP_24h_2		mean C	Mock_1	Mock_2	MAZ_6h_1	MAZ_6h_2	MAZ_24h_1	MAZ_24h_2	CLP_6h_1	CLP_6h_2	CLP_24h_1	CLP_24h_2		MEDIAN	Chi-Square = 8,000000 df = 4 p = ,0916				differences	-1	1	0	1
	DN18084_c0_g2_i1	GSTA3_CHICK	Glutathione S-transferase 3	Gallus gallus		133.273	142.818	99.616	113.822	142.49	115.659	122.504	120.853	153.186	138.338		138.971	157.074	105.442	113.54	135.604	105.012	118.067	121.404	155.511	136.118		148.023	0.938848	1.06115	0.712339	0.767045	0.916101	0.709432	0.79763	0.820171	1.05059	0.919579		KW	Kruskal-Wallis test: H ( 4, N= 10) =7,090909 p =,1312
																												Mean	1		0.739692		0.812766		0.8089		0.985083
																												ES	0.0611516		0.0273529		0.103334		0.0112705		0.0655042
	DN8575_c0_g1_i9	GSTA3_CHICK	glutathione S-transferase 3-like	Crocodylia TaxID 1294634		11.449	13.419	12.699	13.755	13.834	17.954	15.631	15.895	16.55	17.777		11.9385	14.7585	13.4417	13.7209	13.1654	16.3012	15.0649	15.9674	16.8012	17.4918		13.3485	0.894369	1.10563	1.00698	1.0279	0.986285	1.2212	1.12858	1.1962	1.25866	1.31039		MEDIAN	Chi-Square = 8,000000 df = 4 p = ,0916				differences	1	1	0	-1
																												Mean	1		1.01744		1.10374		1.16239		1.28452			KW	Kruskal-Wallis test: H ( 4, N= 10) =6,000000 p =,1992
																												ES	0.105631		0.0104576		0.11746		0.0338074		0.0258691
GSTC
	DN2012_c0_g3_i1	GSTCD_XENLA	GSTCD	Glutathione S-transferase C-terminal domain-containing protein		4.157	3.499	3.449	3.923	4.039	4.206	4.348	3.802	4.037	4.586		4.33472	3.84828	3.65072	3.91328	3.8438	3.81881	4.19053	3.81933	4.09826	4.51242		4.0915	1.05945	0.940554	0.89227	0.956441	0.939459	0.933353	1.0242	0.933479	1.00165	1.10288		MEDIAN	Chi-Square = 4,000000 df = 4 p = ,4060
																												Mean	1		0.924355		0.936406		0.978841		1.05226			KW	Kruskal-Wallis test: H ( 4, N= 10) =4,690909 p =,3205
																												ES	0.0594458		0.0320856		0.00305312		0.0453622		0.050612
GSTK1
	DN1088_c0_g2_i1	GSTK1_HUMAN	GSTK1	Glutathione S-transferase kappa 1		21.434	22.813	21.097	21.751	27.071	27.422	30.991	19.91	27.515	34.389		22.3504	25.0902	22.3309	21.6971	25.7627	24.8977	29.8686	20.0007	27.9325	33.8372		23.7203	0.942246	1.05775	0.941426	0.914706	1.0861	1.04963	1.2592	0.843191	1.17758	1.42651		MEDIAN	Chi-Square = 10,00000 df = 4 p = ,0404				dif:	1	2	0	-1
	DN1088_c0_g2_i2					28.255	34.522	33.463	32.938	36.856	40.642	55.433	40.333	50.89	53.717		29.463	37.9681	35.4202	32.8564	35.0748	36.9007	53.4254	40.5168	51.6623	52.8551		33.7155	0.87387	1.12613	1.05056	0.974518	1.04032	1.09447	1.58459	1.20173	1.5323	1.56768		KW	Kruskal-Wallis test: H ( 4, N= 20) =9,542857 p =,0489						C R:7,5000	AZ6 R:5,5000	AZ24 R:9,5000
	USE BOTH FRAGM TOGETHER																											Mean	1		0.970302		1.06763		1.22218		1.42602									C		1	1
																												ES	0.0566338		0.0294162		0.013328		0.151867		0.0880746									PF24	0.23151	0.0597727	0.72998
GSTM1
	DN988_c0_g1_i10	GSTM1_HUMAN	GSTM1	Glutathione S-transferase Mu 1		10.325	13.829	7.016	14.999	15.026	10.166	13.681	14.57	14.413	10.027		10.7664	15.2094	7.42635	14.9618	14.2998	9.23016	13.1855	14.6364	14.6317	9.86612		12.9879	0.828956	1.17104	0.571788	1.15198	1.10101	0.710672	1.01521	1.12692	1.12656	0.759638
	DN988_c0_g1_i7	GSTM1_HUMAN				6.546	8.335	11.063	4.886	2.004	5.611	3.441	1.848	3.325	4.137		6.82586	9.16702	11.71	4.87389	1.90715	5.09448	3.31638	1.85642	3.37546	4.07062		7.99644	0.853612	1.14639	1.46441	0.609508	0.2385	0.637093	0.414732	0.232156	0.42212	0.509055
	DN988_c0_g1_i1	GSTM5_MOUSE	GSTM5			85.662	107.788	100.341	114.214	103.651	93.298	81.534	79.698	126.89	92.767		89.3243	118.548	106.21	113.931	98.6416	84.7094	78.5811	80.0612	128.816	91.2786		103.936	0.859416	1.14058	1.02188	1.09617	0.949062	0.815015	0.756053	0.770294	1.23937	0.87822
	DN988_c0_g1_i5	GSTM1_HUMAN	snake…	include?		110.024	173.734	145.23	165.883	164.741	165.367	126.654	116.635	216.683	132.544		114.728	191.077	153.724	165.472	156.779	150.144	122.067	117.167	219.971	130.417		152.902	0.750335	1.24967	1.00538	1.08221	1.02536	0.981962	0.798334	0.766285	1.43864	0.852947
	we use 4 FRAGM together		NS																								FOR 4	Mean	1		1.00041		0.807333		0.734999		0.90332			MEDIAN	Chi-Square = 4,000000 df = 4 p = ,4060
																													0.0688637		0.102742		0.0987707		0.103011		0.123935				Kruskal-Wallis test: H ( 4, N= 40) =5,531707 p =,2370
GSTM3
	DN2362_c1_g1_i1	GSTM3_MACFU	GSTM3	Glutathione S-transferase Mu 3		43.539	47.229	43.527	52.582	102.993	103.633	91.096	109.766	165.937	155.015		45.4004	51.9435	46.0728	52.4517	98.0154	94.093	87.7967	110.266	168.455	152.528		48.672	0.932784	1.06722	0.946598	1.07766	2.0138	1.93321	1.80385	2.2655	3.46103	3.13379		MEDIAN	Chi-Square = 8,000000 df = 4 p = ,0916				1	1	-1	0	-1
																												Mean	1		1.01213		1.9735		2.03467		3.29741			KW	Kruskal-Wallis test: H ( 4, N= 10) =7,963636 p =,0929
																												ES	0.0672163		0.0655298		0.0402944		0.230826		0.163618
GSTO1
	DN21_c0_g1_i1	GSTO1	Glutathione S-transferase omega-1	Homo sapiens		1.096	1.763	2.45	3.03	1.244	1.902	1.533	2.602	2.715	3.335		1.14286	1.93899	2.59329	3.02249	1.18388	1.72691	1.47748	2.61386	2.7562	3.28149		1.54092	0.741671	1.25833	1.68295	1.96148	0.768292	1.1207	0.958828	1.6963	1.78867	2.12956
	DN21_c0_g1_i3	GSTO1	Glutathione S-transferase omega-1	Sus scrofa		98.263	89.578	106.622	114.424	102.489	103.02	86.664	82.029	134.22	108.107		102.464	98.5199	112.858	114.14	97.5358	93.5365	83.5253	82.4029	136.257	106.372		100.492	1.01962	0.980376	1.12306	1.13582	0.970583	0.930786	0.831164	0.819995	1.3559	1.05852
	DN21_c0_g1_i2	GSTO1	Glutathione S-transferase omega-1	Sus scrofa		8.332	19.474	15.198	13.835	18.716	16.052	26.465	18.923	24.624	15.287		8.68821	21.4179	16.0869	13.8007	17.8115	14.5743	25.5065	19.0092	24.9977	15.0417		15.0531	0.577172	1.42283	1.06868	0.916804	1.18324	0.968196	1.69444	1.26281	1.66064	0.999246	DISCARD THE WHOLE FRAGMENT			too disperse
	DN21_c0_g1_i4	GSTO1	Glutathione S-transferase omega-1	Sus scrofa		1.672	2.422	3.743	2.267	3.196	2.261	3.431	2.244	2.302	2.672		1.74348	2.66377	3.96192	2.26138	3.04154	2.05286	3.30674	2.25423	2.33693	2.62913		2.20363	0.791188	1.20881	1.79791	1.02621	1.38024	0.931584	1.50059	1.02296	1.06049	1.19309
																											For 4		1		1.33911		1.0317		1.22339		1.40576			MEDIAN	Chi-Square = 2,000000 df = 4 p = ,7358			PARA los 4 no anda
																													0.101683		0.143518		0.0667789		0.130292		0.145665			KW	Kruskal-Wallis test: H ( 4, N= 40) =7,366463 p =,1177
																												ES	0.105766		0.207929		0.0724141		0.208961		0.235883			KW	Kruskal-Wallis test: H ( 4, N= 20) =9,271429 p =,0547				Chi-Square = 8,000000 df = 4 p = ,0916			Only the first 2
																											For 3	Mean	1		1.45457		1.01703		1.13831		1.43104			REVISE FOR 1, 2 AND 4		Kruskal-Wallis test: H ( 4, N= 30) =9,354839 p =,0528				Chi-Square = 5,333333 df = 4 p = ,2548
																												ES	0.0859153		0.165529		0.0859143		0.150972		0.178342				The remaining 2 don´t work by separate
GSTP1
	DN1275_c0_g1_i1	GSTP1_XENLA	Glutathione S-transferase P 1		Xenopus	0.992	1.184	2.332	0.522	1.326	0.296	2.878	1.616	2.075	1.903		1.03441	1.30219	2.46839	0.520706	1.26192	0.268752	2.77377	1.62337	2.10649	1.87247		1.1683	0.885398	1.1146	2.11281	0.445696	1.08013	0.230036	2.37419	1.38951	1.80304	1.60273
	DN1275_c0_g1_i3	GSTP1_XENLA	Glutathione S-transferase P 1			42.122	56.374	58.264	49.462	26.948	27.433	41.429	21.903	39.471	43.775		43.9228	62.0014	61.6717	49.3394	25.6456	24.9076	39.9286	22.0028	40.07	43.0727		52.9621	0.829326	1.17067	1.16445	0.931599	0.484226	0.470292	0.753908	0.415445	0.756578	0.813273
	DN1275_c0_g1_i4	GSTP1_XENLA	Glutathione S-transferase P 1			277.768	388.134	309.108	287.611	212.954	215.308	217.771	230.28	280.685	199.57		289.643	426.878	327.187	286.898	202.662	195.488	209.884	231.33	284.944	196.368		358.261	0.80847	1.19153	0.913264	0.800808	0.565683	0.545658	0.585841	0.645701	0.795355	0.548115
		Not unified…		The 3 with different expression levels and responses																								We may razonabily discard the 1st, of very low expression…
	TOGETHER FRAGM i3 i4 DO WELL																											ES	0.104732		0.0763267		0.0231768		0.0707326		0.0612258			KW	Kruskal-Wallis test: H ( 4, N= 20) =14,91429 p =,0049
diferent Isoform? Responds equal
	DN31993_c0_g3_i1	GSTP1_XENLA	Glutathione S-transferase P 1			70.746	69.748	74.639	63.528	43.228	38.264	30.803	29.662	19.224	15.842		73.7706	76.7104	79.0044	63.3706	41.1388	34.7416	29.6874	29.7972	19.5157	15.5878		75.2405	0.980464	1.01954	1.05003	0.84224	0.546764	0.461741	0.394567	0.396026	0.259378	0.207173		MEDIAN	p = ,0916	p = ,4060	Chi-Square = 8,000000 df = 4 p = ,0916			Dif:	-1	-2	1
	DN31993_c0_g3_i2	GSTP1_XENLA	Glutathione S-transferase P 1			145.789	222.022	211.863	200.546	141.596	179.242	159.22	164.378	131.629	179.355		152.022	244.185	224.254	200.049	134.753	162.742	153.453	165.127	133.627	176.477		198.103	0.767387	1.23261	1.13201	1.00982	0.680215	0.8215	0.774613	0.833541	0.674529	0.890835		KW	p =,0815	p =,4628	Kruskal-Wallis test: H ( 4, N= 20) =11,24286 p =,0240
		not unified, as another variant																										test together, despite 1st seems to drop more than 2nd for CPF						Es muy parecido al anterior!!! Juntables?????							#1 solo	#2 solo	Together
	TEST the 4 FRAGMENTS from X LAEVIS!					WORK VERY WELL, USE BOTH iso total 4 fragm																						ES	0.0952983		0.0609797		0.0787449		0.118617		0.164976			Both iso together!			Chi-Square = 22,00000 df = 4 p = ,0002
																												mean 4/ 2 iso	1		0.980527		0.57201		0.599955		0.618155			4 fragments total			Kruskal-Wallis test: H ( 4, N= 40) =23,71098 p =,0001
																												ES 4	0.0655482		0.0464454		0.0434119		0.0639303		0.0914854
Bufo bufo Isoform
	DN2602_c0_g1_i1	GSTP1_BUFBU	Glutathione S-transferase P 1	Bufo bufo		2.475	3.553	0.98	3.14	5.54	3.625	5.662	3.667	1.889	4.8		2.58081	3.90767	1.03732	3.13222	5.27226	3.2913	5.45694	3.68371	1.91767	4.72299	DESCARTADO	3.24424	0.795506	1.20449	0.319741	0.965471	1.62511	1.01451	1.68204	1.13546	0.591099	1.45581		MEDIAN	p = ,4060	Chi-Square = 4,000000 df = 4 p = ,4060
	DN2602_c0_g1_i2	GSTP1_BUFBU	Glutathione S-transferase P 1	Bufo bufo	discard	0	0	1.783	0	0.606	1.606	1.272	0.987	2.426	0													Seems good use only 3rd fragment												KW	p =,1992	Kruskal-Wallis test: H ( 4, N= 20) =6,214286 p =,1837
	DN2602_c0_g1_i4	GSTP1_BUFBU	Glutathione S-transferase P 1	Bufo bufo		539.089	512.181	597.569	570.074	665.614	730.832	662.887	576.256	610.175	690.173		562.136	563.308	632.519	568.661	633.445	663.555	638.879	578.882	619.435	679.1		562.722	0.998959	1.00104	1.12403	1.01055	1.12568	1.17919	1.13534	1.02872	1.10078	1.20681			only 3rd	Kruskal-Wallis test: H ( 4, N= 10) =6,000000 p =,1992				Chi-Square = 4,000000 df = 4 p = ,4060
																									OK!!!	let #3 alone, joint doesn´t work		Mean	1		1.06729		1.15243		1.08203		1.1538			neither…
																												ES	0.001041		0.05674		0.0267534		0.0533093		0.0530146
GSTP2
	DN10124_c0_g1_i2	GSTP2_BUFBU	Glutathione S-transferase P 2			10.618	15.182	12.288	10.013	25.242	31.702	19.468	11.58	25.615	24.213		11.0719	16.6975	13.0067	9.98819	24.0221	28.7837	18.7629	11.6328	26.0037	23.8245		13.8847	0.797419	1.20258	0.936762	0.719365	1.73011	2.07305	1.35134	0.837811	1.87283	1.71588	1ro	Chi-Square = 8,000000 df = 4 p = ,0916				Kruskal-Wallis test: H ( 4, N= 10) =7,090909 p =,1312
	DN10124_c0_g1_i7	GSTP2_BUFBU	Glutathione S-transferase P 2			328.543	361.251	329.607	352.593	244.424	261.92	234.956	220.315	316.883	299.029		342.589	397.312	348.885	351.719	232.611	237.809	226.447	221.319	321.692	294.231		369.95	0.92604	1.07396	0.943058	0.95072	0.628763	0.642813	0.6121	0.59824	0.869554	0.795326	2do	Chi-Square = 8,000000 df = 4 p = ,0916				Kruskal-Wallis test: H ( 4, N= 10) =8,290909 p =,0815
	DN10124_c0_g1_i1	GSTP2_BUFBU	Glutathione S-transferase P 2			21.019	14.505	16.903	25.032	19.898	20.574	31.231	22.464	31.841	20.621		21.9176	15.9529	17.8916	24.97	18.9363	18.6801	30.0999	22.5664	32.3242	20.2901		18.9353	1.1575	0.842498	0.944883	1.3187	1.00006	0.986522	1.58962	1.19176	1.70709	1.07155	3ro	Chi-Square = 4,000000 df = 4 p = ,4060				Kruskal-Wallis test: H ( 4, N= 10) =4,036364 p =,4011
	Appear as not unified… respond different				Not unifiable by response																							Mean	1		0.828064		1.90158		1.09457		1.79435		1ro
																													1		0.946889		0.635788		0.60517		0.83244		2do
																												ES fr 2	0.0739596		0.0038309		0.00702479		0.00692987		0.0371138
	DN12032_c0_g1_i1	GSTP2_BUFBU	Glutathione S-transferase P 2	Bufo bufo		4.78	6.803	4.253	4.645	7.904	10.504	3.358	6.627	8.177	12.015		4.98436	7.48209	4.50175	4.63349	7.52201	9.53705	3.23638	6.6572	8.30109	11.8222		6.23322	0.799644	1.20036	0.722218	0.743354	1.20676	1.53003	0.519215	1.06802	1.33175	1.89665		Chi-Square = 8,000000 df = 4 p = ,0916				0	1	-1	1	-1
	DN30918_c0_g1_i1	GSTP2_BUFBU	Glutathione S-transferase P 2	Bufo bufo	Discard	2.182	0	0	1.194	2.477	0	1.376	1.412	0	0													Mean	1		0.732786		1.3684		0.793617		1.6142			Kruskal-Wallis test: H ( 4, N= 10) =7,418182 p =,1154
	TRY UNIFYING ALL THE VALID FRAGMENTS																											ES	0.200356		0.0105679		0.161637		0.274402		0.282449
					4 do well																							All 4:
																												Mean	1		0.85148		1.22476		0.971013		1.40758		Not convincing, the minoritary fragmentos receive the same weight
																												ES	0.0630925		0.0436672		0.182718		0.138558		0.159429
																												for the sum:
																SuM:	380.563	437.444	384.285	391.311	283.092	294.81	278.546	262.175	388.321	350.168		409.004	0.930463	1.06954	0.939563	0.956742	0.692149	0.720799	0.681035	0.64101	0.949431	0.856149	1+2+3+iso2	Chi-Square = 8,000000 df = 4 p = ,0916
																												Mean	1		0.948152		0.706474		0.661022		0.90279			Kruskal-Wallis test: H ( 4, N= 10) =7,309091 p =,1204
																												ES	0.0695365		0.00858927		0.014325		0.0200124		0.0466409		Basically, similar results,
																Should compensate with Fragm 2 that is the majoritary…																							we use the fragment alone, which is a cleaner result
GSTT1
	DN95674_c0_g1_i1	GSTT1_BOVIN	Glutathione S-transferase theta-1	Bos taurus		0.274	0.686	0.157	0.572	0.832	0.613	0.594	0.958	0.434	0.46		0.285714	0.754478	0.166182	0.570583	0.79179	0.55657	0.572487	0.962366	0.440586	0.45262		0.520096	0.549349	1.45065	0.319523	1.09707	1.52239	1.07013	1.10073	1.85036	0.847124	0.870261		Chi-Square = 4,000000 df = 4 p = ,4060
	DESCARDED		Too low expression, too much error			NS																						Mean	1		0.708297		1.29626		1.47555		0.858693			Kruskal-Wallis test: H ( 4, N= 10) =4,254545 p =,3727
																												ES	0.450651		0.388774		0.226131		0.374815		0.0115685
GSTT3
	DN27465_c0_g1_i1	GSTT3_MOUSE	Glutathione S-transferase theta-3	Mus musculus		251.308	228.282	247.551	270.515	204.773	194.501	165.862	185.381	226.749	204.487		262.052	251.07	262.03	269.845	194.876	176.596	159.855	186.226	230.19	201.206		256.561	1.0214	0.978597	1.02132	1.05178	0.759572	0.688321	0.623068	0.725855	0.897214	0.784243		Chi-Square = 8,000000 df = 4 p = ,0916			dif:	-1	-1	1	1	0
			significant																									Mean	1		1.03655		0.723946		0.674461		0.840729			Kruskal-Wallis test: H ( 4, N= 10) =8,072727 p =,0890
																												ES	0.0214032		0.0152305		0.0356258		0.0513932		0.0564853
MICROSOMAL
M-GST1
	DN8286_c0_g1_i4	MGST1_MOUSE	Microsomal glutathione S-transferase 1	Mus musculus		154.811	177.839	171.736	187.262	251.762	289.649	275.874	227.997	311.143	292.519		161.43	195.591	181.78	186.798	239.595	262.985	265.883	229.036	315.865	287.826		178.51	0.904315	1.09569	1.01832	1.04643	1.34219	1.47322	1.48945	1.28304	1.76945	1.61237		Chi-Square = 8,000000 df = 4 p = ,0916			dif:	1	1	-1	0	-1
	DN8286_c0_g1_i5	MGST1_MOUSE	Microsomal glutathione S-transferase 1	Mus musculus		9.201	8.851	5.242	5.057	4.347	2.578	3.952	4.634	2.808	4.361													Mean	1		1.03237		1.4077		1.38625		1.69091			Kruskal-Wallis test: H ( 4, N= 10) =7,854545 p =,0971
						diverging responses…			discard the 2nd by low expression and high dispersion																			ES	0.0956855		0.0140541		0.0655163		0.103205		0.078536
M-GST2
	DN20822_c0_g1_i2	MGST2_HUMAN	Microsomal glutathione S-transferase 2	Homo sapiens		44.078	44.851	36.452	43.623	44.194	58.141	57.634	55.463	64.828	62.162		45.9625	49.3281	38.584	43.5149	42.0581	52.7888	55.5467	55.7158	65.8118	61.1646		47.6453	0.96468	1.03532	0.809817	0.91331	0.882735	1.10795	1.16584	1.16939	1.38129	1.28375		Chi-Square = 8,000000 df = 4 p = ,0916			D:	1	1	0	-1	-1
	DN20822_c0_g1_i4	MGST2_HUMAN	Microsomal glutathione S-transferase 2	Homo sapiens	Discarded	0	0.267	0	0.271	0	0	0.229	1.055	0.816	0													Mean	1		0.861563		0.995344		1.16761		1.33252			Kruskal-Wallis test: H ( 4, N= 10) =7,745455 p =,1014
	DN20822_c0_g1_i5	MGST2_HUMAN	Microsomal glutathione S-transferase 2	Homo sapiens		1.417	1.336	0.735	0.351	1.305	1.712	0.761	0.977	0.867	1.657													ES	0.0353201		0.0517462		0.11261		0.00177485		0.048768
						3rd fragment responds different, low expression and high dispersion, discarded.
isoforma Vacuno
	DN8561_c0_g2_i1	MGST2_BOVIN	Microsomal glutathione S-transferase 2	Bos taurus		14.255	17.702	19.343	16.213	13.104	13.251	14.244	13.177	13.236	12.55		14.8644	19.4691	20.4743	16.1728	12.4707	12.0312	13.7281	13.2371	13.4369	12.3486		17.1667	0.865886	1.13411	1.19267	0.942102	0.726445	0.700842	0.799693	0.771087	0.782726	0.719335		Chi-Square = 8,000000 df = 4 p = ,0916			D:	-1	-1	1	0	1
																												Mean	1		1.06739		0.713643		0.78539		0.751031			Kruskal-Wallis test: H ( 4, N= 10) =7,636364 p =,1058
																												ES	0.134114		0.125286		0.0128015		0.0143028		0.0316955
M-GST3
	DN1946_c0_g1_i1	MGST3_MOUSE	Microsomal glutathione S-transferase 3	Mus musculus		192.474	199.895	225.18	210.819	265.915	333.228	303.539	253.586	353.143	337.94		200.703	219.849	238.35	210.297	253.064	302.553	292.546	254.742	358.502	332.518		210.276	0.954474	1.04553	1.13351	1.0001	1.20348	1.43884	1.39125	1.21146	1.70491	1.58134		Chi-Square = 8,000000 df = 4 p = ,0916			Dif:	1	1	0	-1	-1
																												Mean	1		1.0668		1.32116		1.30136		1.64313			Kruskal-Wallis test: H ( 4, N= 10) =7,963636 p =,0929
Human Isoform																												ES	0.0455264		0.0667065		0.117676		0.0898912		0.0617857
	DN6364_c0_g1_i1	MGST3_HUMAN	Microsomal glutathione S-transferase 3	Homo sapiens		182.574	186.485	191.432	207.9	211.823	206.759	199.2	200.076	239.273	236.942		190.38	205.1	202.628	207.385	201.586	187.726	191.986	200.988	242.904	233.14		197.74	0.962777	1.03722	1.02472	1.04878	1.01945	0.949357	0.970899	1.01643	1.2284	1.17903		Chi-Square = 8,000000 df = 4 p = ,0916			Dif:	0	-1	1	1	-1
																												Mean	1		1.03675		0.984403		0.993662		1.20371			Kruskal-Wallis test: H ( 4, N= 10) =6,436364 p =,1688
																												ES	0.0372227		0.0120272		0.0350462		0.0227631		0.0246881
[truncated: 10 more columns]

## Sheet: CAT-GPX
					Mock_1	Mock_2	MAZ_6h_1	MAZ_6h_2	MAZ_24h_1	MAZ_24h_2	CLP_6h_1	CLP_6h_2	CLP_24h_1	CLP_24h_2									0.959	0.909238	0.944745	1.00248	1.05078	1.10139	1.03758	0.995463	0.985052	1.01631
																mean	min	max	DS	median	CV%		Mock_1	Mock_2	MAZ_6h_1	MAZ_6h_2	MAZ_24h_1	MAZ_24h_2	CLP_6h_1	CLP_6h_2	CLP_24h_1	CLP_24h_2
Catalase	DN15500_c0_g2_i1	CATA_RUGRU	Catalase	Rugosa rugosa	5989	5307	3577	7474	4039	5664	4463	2980	4491	3560		4754.4	2980	7474	1361.4	4477	28.6345
	DN95098_c0_g1_i1	CATA_RUGRU	Catalase	Rugosa rugosa	126896	140253	145259	132554	129941	146801	149501	110588	119972	145672		134744	110588	149501	12972.9	136404	9.62781
	DN27063_c0_g1_i2	CATA_RUGRU	Catalase	Rugosa rugosa	0.265	0.579	1.029	0.472	0.319	0	0.542	0	0.681	0.556		0.4443	0	1.029	0.312959	0.507	70.4386
	DN27063_c0_g1_i4	CATA_RUGRU	Catalase	Rugosa rugosa	0.161	0.223	0	0.321	0.545	0.37	0.156	0.281	0.31	0		0.2367	0	0.545	0.167247	0.252	70.6578
	DN79504_c0_g1_i1	CATA_STRCO	Catalase	Streptomyces coelicolor (strain ATCC BAA-471 / A3(2) / M145)	0.718	0.712	0	0	0	0	0.876	0	0	0.834		0.314	0	0.876	0.408172	0	129.991
	DN96242_c0_g1_i1	CATA_STRCO	Catalase	Streptomyces coelicolor (strain ATCC BAA-471 / A3(2) / M145)	0	0	0	0	0	0	0.876	0	0	0.428		0.1304	0	0.876	0.29449	0	225.836
	DN89452_c0_g1_i1	CATA_MICLU	Catalase	Micrococcus luteus	1.379	0	0	0	0	0.402	0.396	0	0	0		0.2177	0	1.379	0.44047	0	202.329
	DN92940_c0_g1_i1	CATA_DICDI	Catalase-A	Dictyostelium discoideum	1.426	0	0	0.783	0	0	0	0	0	0		0.2209	0	1.426	0.489739	0	221.702
discard all but the first two…			OK!												Normalization x HK												Normalization x control
																Mock_1	Mock_2	MAZ_6h_1	MAZ_6h_2	MAZ_24h_1	MAZ_24h_2	CLP_6h_1	CLP_6h_2	CLP_24h_1	CLP_24h_2			mean controles	Mock_1	Mock_2	MAZ_6h_1	MAZ_6h_2	MAZ_24h_1	MAZ_24h_2	CLP_6h_1	CLP_6h_2	CLP_24h_1	CLP_24h_2
Catalase	DN15500_c0_g2_i1	CATA_RUGRU	Catalase	Rugosa rugosa	5989	5307	3577	7474	4039	5664	4463	2980	4491	3560		6245.05	5836.76	3786.21	7455.48	3843.8	5142.6	4301.36	2993.58	4559.15	3502.88			6040.9	1.03379	0.966206	0.626762	1.23417	0.636296	0.851297	0.71204	0.495552	0.754714	0.579861		Kruskal-Wallis test: H ( 4, N= 10) =4,036364 p =,4011				Chi-Square = 4,000000 df = 4 p = ,4060			disperse points
	DN95098_c0_g1_i1	CATA_RUGRU	Catalase	Rugosa rugosa	126896	140253	145259	132554	129941	146801	149501	110588	119972	145672		132321	154253	153755	132226	123661	133287	144086	111092	121793	143335			143287	0.923468	1.07653	1.07305	0.9228	0.863029	0.93021	1.00558	0.77531	0.849989	1.00033		Kruskal-Wallis test: H ( 4, N= 10) =1,745455 p =,7824				Chi-Square = 0,000000 df = 4 p = 1,000
	together																										Mean		1		0.964195		0.820208		0.74712		0.796224		Together	Kruskal-Wallis test: H ( 4, N= 20) =5,900000 p =,2067				Chi-Square = 8,000000 df = 4 p = ,0916
																											ES		0.0341546		0.129199		0.0637209		0.104925		0.0880751
																promedio	min	max	DS	mediana	CV%
GPX	DN28402_c0_g2_i1	GPX4_CALJA	Phospholipid hydroperoxide glutathione peroxidase	Callithrix jacchus	119254	134848	160850	137550	154135	194005	204674	149615	166722	213146		163480	119254	213146	31341.4	157492	19.1714
	DN28402_c0_g2_i2	GPX4_CALJA	Phospholipid hydroperoxide glutathione peroxidase	Callithrix jacchus	27253	24158	26575	15551	22960	32822	35934	28994	30272	38035		28255.4	15551	38035	6583.88	28123.5	23.3013
															Normalizacion x HK												Normalization x control
GPX	DN28402_c0_g2_i1	GPX4_CALJA	Phospholipid hydroperoxide glutathione peroxidase	Callithrix jacchus	119254	134848	160850	137550	154135	194005	204674	149615	166722	213146		124352	148309	170258	137209	146686	176146	197261	150297	169252	209726			136331	0.912139	1.08786	1.24886	1.00644	1.07596	1.29205	1.44693	1.10244	1.24148	1.53836		Kruskal-Wallis test: H ( 4, N= 10) =4,036364 p =,4011				Chi-Square = 4,000000 df = 4 p = ,4060
	DN28402_c0_g2_i2	GPX4_CALJA	Phospholipid hydroperoxide glutathione peroxidase	Callithrix jacchus	27253	24158	26575	15551	22960	32822	35934	28994	30272	38035		28418.1	26569.5	28129.3	15512.5	21850.4	29800.6	34632.6	29126.1	30731.4	37424.8			27493.8	1.03362	0.966381	1.02311	0.564216	0.794737	1.0839	1.25965	1.05937	1.11776	1.36121		Kruskal-Wallis test: H ( 4, N= 10) =6,218182 p =,1834				Chi-Square = 8,000000 df = 4 p = ,0916
		Together																									Mean		1		0.960658		1.06166		1.2171		1.3147		Togerher!	Kruskal-Wallis test: H ( 4, N= 20) =8,771429 p =,0671				Chi-Square = 8,000000 df = 4 p = ,0916
																											ES		0.0384054		0.143243		0.102073		0.0878721		0.0895993
																																mean worked out…
																													CAT-1	CAT-2		GPX4-A	GPX4-B
																												0	1.03379			4.52292
																												0	0.966206			5.39426
																												0		0.923468			1.03362
																												0		1.07653			0.966381
																												1	0.626762			6.19258
																												1	1.23417			4.99054
																												1		1.07305			1.02311
																												1		0.9228			0.564216
																												2	0.636296			5.33523
																												2	0.851297			6.40674
																												2		0.863029			0.794737
																												2		0.93021			1.0839
																												3	0.71204			7.17475
																												3	0.495552			5.46657
																												3		1.00558			1.25965
																												3		0.77531			1.05937
																												4	0.754714			6.156
																												4	0.579861			7.62812
																												4		0.849989			1.11776
																												4		1.00033			1.36121

## Sheet: estox other
				Mock_1	Mock_2	MAZ_6h_1	MAZ_6h_2	MAZ_24h_1	MAZ_24h_2	CLP_6h_1	CLP_6h_2	CLP_24h_1	CLP_24h_2			0.959	0.909238	0.944745	1.00248	1.05078	1.10139	1.03758	0.995463	0.985052	1.01631
																Mock_1	Mock_2	MAZ_6h_1	MAZ_6h_2	MAZ_24h_1	MAZ_24h_2	CLP_6h_1	CLP_6h_2	CLP_24h_1	CLP_24h_2
DN7189_c0_g2	EST3B	Carboxylesterase 3B
	DN7189_c0_g2_i5			0	0	0	0.401	0	0	0	0	0	1101	discard														normalization x control
	DN7189_c0_g2_i1			0.463	1095	0	0	0	0	0	1025	0.909	0	discard	Normalization x HK													mean	Mock_1	Mock_2	MAZ_6h_1	MAZ_6h_2	MAZ_24h_1	MAZ_24h_2	CLP_6h_1	CLP_6h_2	CLP_24h_1	CLP_24h_2
	DN7189_c0_g2_i2			4090	3562	1744	3712	3474	4132	2033	3241	2746	4543		EST3B	4498.27	3714.28	1846	3702.8	3306.1	3751.63	1959.37	3255.77	2787.67	4470.11		EST3B	4106.28	1.09546	0.904538	0.449556	0.901741	0.805134	0.913632	0.477164	0.792876	0.67888	1.0886		Kruskal-Wallis test: H ( 4, N= 10) =4,472727 p =,3458				Chi-Square = 4,000000 df = 4 p = ,4060			EST3B	Let previous analysis
DN52652_c1_g1	EST5A	Carboxylesterase 5A		2.938	2.687	1.569	2.599	1.509	2.287	2.252	0.577	2.568	3.18
	DN52652_c1_g1_i1			3816	3508	1774	3070	2004	2589	2909	0.764	2798	3603		EST5A	4196.92	3657.98	1877.76	3062.39	1907.15	2350.67	2803.64	0.767482	2840.46	3545.19		EST5A	3927.45	1.06861	0.931387	0.478111	0.779741	0.485595	0.598523	0.713859	0.000195415	0.723233	0.90267		Kruskal-Wallis test: H ( 4, N= 10) =6,436364 p =,1688				Chi-Square = 8,000000 df = 4 p = ,0916			EST5A	Equal o similar values to previous analyses
DN103763_c0_g1	GPX1	Glutathione peroxidase 1		29.047	24.837	25.55	29.511	89.03	92.08	83.279	73.624	57.46	60.948
	DN103763_c0_g1_i1			31240	25475	28054	29787	101564	108526	90053	83751	63909	68971		GPX1	34358.4	26564.1	29694.8	29713.2	96655.5	98535.6	86791.5	84132.7	64878.8	67864.4		GPX1	30461.3	1.12794	0.872062	0.974837	0.975441	3.17306	3.23478	2.84924	2.76196	2.12988	2.22789		Kruskal-Wallis test: H ( 4, N= 10) =8,290909 p =,0815				Chi-Square = 8,000000 df = 4 p = ,0916			GPX1
DN12673_c2_g1	GPX2	Glutathione peroxidase 2		2.947	1.63	2.552	2.243	1.224	1.189	1.532	1.898	2.961	1.084
	DN12673_c2_g1_i1			3835	1772	2851	2910	1244	1279	1741	2361	3872	1293		GPX2	4217.82	1847.76	3017.75	2902.79	1183.88	1161.26	1677.95	2371.76	3930.76	1272.25		GPX2	3032.79	1.39074	0.60926	0.99504	0.957135	0.39036	0.382902	0.553268	0.78204	1.29609	0.4195		Kruskal-Wallis test: H ( 4, N= 10) =5,345455 p =,2537				Chi-Square = 4,000000 df = 4 p = ,4060
DN2146_c2_g1	GPX3	Glutathione peroxidase 3		78.697	98.67	127.333	86.136	98.523	117.797	163.431	110.211	135.06	164.108
	DN2146_c2_g1_i1			3193	3580	3067	3251	4450	3625	4400	5679	5328	3838		GPX3_i1	3511.73	3733.05	3246.38	3242.94	4234.94	3291.3	4240.64	5704.88	5408.85	3776.42		GPX3_i1	3622.39	0.969451	1.03055	0.896197	0.895249	1.1691	0.908598	1.17067	1.57489	1.49317	1.04252		Kruskal-Wallis test: H ( 4, N= 10) =7,309091 p =,1204				Chi-Square = 8,000000 df = 4 p = ,0916			GPX3
	DN2146_c2_g1_i5			78019	103531	137832	86694	104308	134331	178501	114090	153661	191574		GPX3_i5	85807	107957	145893	86479.2	99266.9	121965	172036	114610	155993	188500		GPX3_i5	96882.1	0.885685	1.11432	1.50589	0.892622	1.02462	1.2589	1.77573	1.18298	1.61013	1.94567		Kruskal-Wallis test: H ( 4, N= 10) =5,563636 p =,2342				Chi-Square = 4,000000 df = 4 p = ,4060
		THIS ANALYSIS WORKS, WITH BOTH FRAG TOGETHER				SEE descarded in Maz 6																									Discard this value								Together	Kruskal-Wallis test: H ( 4, N= 19) =12,49737 p =,0140				Chi-Square = 11,98056 df = 4 p = ,0175
																												mean	1		0.89469		1.0903		1.42607		1.52287										This!
																												ES	0.0483067		0.00106923		0.0774414		0.149646		0.186634
DN274_c1_g1	GPX7	Glutathione peroxidase 7		2.753	5.966	3.287	6	2.753	3.968	4.042	2.72	3.645	4.525
	DN274_c1_g1_i1			3297	7747	3547	7264	3505	5009	5819	3551	4533	5762		GPX7	3626.11	8078.2	3754.45	7246	3335.61	4547.89	5608.25	3567.18	4601.79	5669.55		GPX7	5852.16	0.61962	1.38038	0.64155	1.23818	0.569979	0.777131	0.958322	0.60955	0.78634	0.968797		Kruskal-Wallis test: H ( 4, N= 10) =2,509091 p =,6430				Chi-Square = 4,000000 df = 4 p = ,4060
DN3422_c0_g1	GPX8B	Probable glutathione peroxidase 8-B		23.976	26.995	23.822	23.816	19.65	21.707	17.043	17.658	22.285	17.838	absent in new archive TMM isoforms
DN37853_c0_g1	GSHB	Glutathione synthetase		5.74	6.142	6.762	6.944	5.353	4.768	5.338	4.529	5.055	4.733
	DN37853_c0_g1_i3			0.151	0.623	0.686	0.813	0.473	0.518	0.845	0	0.991	0.171	discard
	DN37853_c0_g1_i4			5403	5378	5174	4946	5201	4681	5099	4886	4130	5217		GSHB	5942.34	5607.92	5476.61	4933.74	4949.64	4250.09	4914.33	4908.27	4192.67	5133.3		GSHB	5775.13	1.02895	0.971047	0.948309	0.854308	0.857061	0.735929	0.850946	0.849897	0.725988	0.888862
	DN37853_c0_g1_i1			0.387	0.463	0	0.441	0.175	0	0.177	0	0.516	0.16	discard
		Remains previous analysis
DN1892_c0_g1	GSHR	Glutathione reductase, mitochondrial		19.109	22.928	15.263	17.887	17.824	17.893	16.611	16.885	17.21	14.085
	DN1892_c0_g1_i1			21831	25921	18765	20928	21799	21811	19604	19571	20794	17606		GSHR	24010.2	27029.2	19862.5	20876.1	20745.5	19803.2	18894	19660.2	21109.6	17323.5		GSHR	25519.7	0.94085	1.05915	0.778321	0.81804	0.81292	0.775996	0.740369	0.770393	0.827186	0.678829
		Remains previous analysis

## Sheet: SOD
				Mock_1	Mock_2	MAZ_6h_1	MAZ_6h_2	MAZ_24h_1	MAZ_24h_2	CLP_6h_1	CLP_6h_2	CLP_24h_1	CLP_24h_2		promedio	min	max	DS	mediana	CV%		0.959	0.909238	0.944745	1.00248	1.05078	1.10139	1.03758	0.995463	0.985052	1.01631
																						Mock_1	Mock_2	MAZ_6h_1	MAZ_6h_2	MAZ_24h_1	MAZ_24h_2	CLP_6h_1	CLP_6h_2	CLP_24h_1	CLP_24h_2
SOD
DN10074_c0_g1_i2	SOD3	Extracellular superoxide dismutase Cu-Zn	Oryctolagus cuniculus	31599	27221	15541	34854	29343	28352	12117	19978	40328	29964		26929.7	12117	40328	8683.92	28847.5	32.2466
DN10074_c0_g1_i6	SOD3	Extracellular superoxide dismutase Cu-Zn	Oryctolagus cuniculus	14680	17791	7379	13474	16413	14593	10511	15411	28083	18526		15686.1	7379	28083	5473.91	15045.5	34.8965
DN10074_c0_g1_i7	SOD3	Extracellular superoxide dismutase Cu-Zn	Oryctolagus cuniculus	6972	6776	4919	8979	6311	6087	5016	7498	11140	7814		7151.2	4919	11140	1866.79	6874	26.1045
DN26189_c0_g1_i1	SOD3	Extracellular superoxide dismutase Cu-Zn	Oryctolagus cuniculus	0.548	0.552	0.617	0.401	0.38	0.275	0.542	0.532	0.403	0.791		0.5041	0.275	0.791	0.145386	0.537	28.8406
DN66931_c0_g1	SOD5	Cell surface Cu-only superoxide dismutase 5	Candida albicans (strain SC5314 / ATCC MYA-2876)	0.151	0.623	0.265	0.411	0.236	0.94	0.167	0.358	0.33	0	discard	0.3481	0	0.94	0.267205	0.2975	76.7611
DN7703_c0_g1	SODC	Superoxide dismutase [Cu-Zn] {ECO:0000250|UniProtKB:P00441}	Xenopus tropicalis	843486	743918	738487	895970	732768	791362	608287	642478	832980	741111		757085	608287	895970	88399.7	742514	11.6763
DN101092_c0_g1	SODC	Superoxide dismutase [Cu-Zn]	Halocynthia roretzi	3.713	0	0	0	0	0	0	0	0.847	0	discard	0.456	0	3.713	1.17494	0	257.663
DN75929_c0_g1	SODC	Superoxide dismutase [Cu-Zn]	Ashbya gossypii (strain ATCC 10895 / CBS 109.51 / FGSC 9923 / NRRL Y-1056)	0	0	0	0.762	0	0	0	0.89	2.416	0	discard	0.4068	0	2.416	0.785631	0	193.125
		revise number punctuations
DN10074_c0_g1_i2	SOD3	Oryctolagus cuniculus		31599	27221	15541	34854	29343	28352	12117	19978	40328	29964
DN10074_c0_g1_i6	SOD3	Oryctolagus cuniculus		14680	17791	7379	13474	16413	14593	10511	15411	28083	18526
DN10074_c0_g1_i7	SOD3	Oryctolagus cuniculus		6972	6776	4919	8979	6311	6087	5016	7498	11140	7814
DN26189_c0_g1_i1	SOD3	Oryctolagus cuniculus		0.548	0.552	0.617	0.401	0.38	0.275	0.542	0.532	0.403	0.791
DN7703_c0_g1	SODC	Xenopus tropicalis		843486	743918	738487	895970	732768	791362	608287	642478	832980	741111
			Normalization x HK
DN10074_c0_g1_i2	SOD3	Oryctolagus cuniculus		32949.9	29938.3	16449.9	34767.6	27924.9	25742	11678.2	20069.1	40940	29483.2
DN10074_c0_g1_i6	SOD3	Oryctolagus cuniculus		15307.6	19566.9	7810.58	13440.6	15619.8	13249.6	10130.3	15481.2	28509.2	18228.8
DN10074_c0_g1_i7	SOD3	Oryctolagus cuniculus		7270.07	7452.4	5206.7	8956.75	6005.99	5526.66	4834.33	7532.17	11309.1	7688.63
DN26189_c0_g1_i1	SOD3	Oryctolagus cuniculus		0.571428	0.607102	0.653087	0.400006	0.361635	0.249685	0.52237	0.534425	0.409116	0.778309
DN7703_c0_g1	SODC	Xenopus tropicalis		879547	818178	781679	893750	697354	718513	586256	645406	845621	729220
			Normalization x control
			mean control
DN10074_c0_g1_i2	SOD3	Oryctolagus cuniculus	31444.1	1.04789	0.952111	0.523149	1.1057	0.88808	0.818661	0.371394	0.638245	1.30199	0.93764		Kruskal-Wallis test: H ( 4, N= 10) =5,127273 p =,2745				Chi-Square = 8,000000 df = 4 p = ,0916										1.04789	0.952111	0.523149	1.1057	0.88808	0.818661	0.371394	0.638245	1.30199	0.93764
DN10074_c0_g1_i6	SOD3	Oryctolagus cuniculus	17437.3	0.877867	1.12213	0.447924	0.770798	0.895769	0.759846	0.580958	0.887824	1.63496	1.04539		Kruskal-Wallis test: H ( 4, N= 10) =5,672727 p =,2250				Chi-Square = 4,000000 df = 4 p = ,4060										0.877867	1.12213	0.447924	0.770798	0.895769	0.759846	0.580958	0.887824	1.63496	1.04539
DN10074_c0_g1_i7	SOD3	Oryctolagus cuniculus	7361.23	0.987616	1.01238	0.707313	1.21675	0.815895	0.750779	0.656729	1.02322	1.5363	1.04448		Kruskal-Wallis test: H ( 4, N= 10) =4,036364 p =,4011				Chi-Square = 4,000000 df = 4 p = ,4060				Together, without G32, G33 and K32						0.987616	1.01238	0.707313	1.21675	0.815895	0.750779	0.656729	1.02322	1.5363	1.04448
														JUNTAS	Kruskal-Wallis test: H ( 4, N= 30) =13,92258 p =,0075				Chi-Square = 14,66667 df = 4 p = ,0054				Kruskal-Wallis test: H ( 4, N= 27) =13,13624 p =,0106						0.969731	1.03027	1.10831	0.678822	0.613705	0.423722	0.886477	0.906934	0.694281	1.32081
																							Chi-Square = 13,11429 df = 4 p = ,0107					tests Dixon	0.303945	0.303945	0.0978442	0.141046	0.402466	0.0162892	0.321502	0.178402	0.258707	0.104879
DN26189_c0_g1_i1	SOD3	Oryctolagus cuniculus	0.589265	0.969731	1.03027	1.10831	0.678822	0.613705	0.423722	0.886477	0.906934	0.694281	1.32081		Kruskal-Wallis test: H ( 4, N= 10) =4,909091 p =,2968				Chi-Square = 4,000000 df = 4 p = ,4060									Q 0,468	NO VALUES TO DISCARD, WE MAY INCLUDE ALL 4 FRAGMENTS…
join all fragments for cuniculus SOD3 …														ALL SOD3 FRAGMENTS:
		Mean		1		0.819844		0.745807		0.743973		1.18948			Kruskal-Wallis test: H ( 4, N= 40) =15,25061 p =,0042				Chi-Square = 16,00000 df = 4 p = ,0030
		ES		0.0255507		0.1021		0.0557996		0.0767319		0.111729
DN7703_c0_g1	SODC	Xenopus tropicalis	848862	1.03615	0.963852	0.920855	1.05288	0.821516	0.846442	0.690638	0.760319	0.996181	0.859056		Kruskal-Wallis test: H ( 4, N= 10) =7,309091 p =,1204				Chi-Square = 8,000000 df = 4 p = ,0916
also Significant			Promedios	1		0.986867		0.833979		0.725478		0.927619
Remains previous analysis			ES	0.0361482		0.0660123		0.0124631		0.0348406		0.0685626
FRAGMENTS to check:
SOD-E													HK												Mean C														Q Dixon
DN10074_c0_g1_i7			6972	6776	4919	8979	6311	6087	5016	7498	11140	7814		7270.07	7452.4	5206.7	8956.75	6005.99	5526.66	4834.33	7532.17	11309.1	7688.63		7361.23	0.987616	1.01238	0.707313	1.21675	0.815895	0.750779	0.656729	1.02322	1.5363	1.04448				0.987616	1.01238	0.707313	1.21675	0.815895	0.750779	0.656729	1.02322	1.5363	1.04448
DN10074_c0_g1_i2			31599	27221	15541	34854	29343	28352	12117	19978	40328	29964		32949.9	29938.3	16449.9	34767.6	27924.9	25742	11678.2	20069.1	40940	29483.2		31444.1	1.04789	0.952111	0.523149	1.1057	0.88808	0.818661	0.371394	0.638245	1.30199	0.93764				1.04789	0.952111	0.523149	1.1057	0.88808	0.818661	0.371394	0.638245	1.30199	0.93764
DN10074_c0_g1_i6			14680	17791	7379	13474	16413	14593	10511	15411	28083	18526		15307.6	19566.9	7810.58	13440.6	15619.8	13249.6	10130.3	15481.2	28509.2	18228.8		17437.3	0.877867	1.12213	0.447924	0.770798	0.895769	0.759846	0.580958	0.887824	1.63496	1.04539				0.877867	1.12213	0.447924	0.770798	0.895769	0.759846	0.580958	0.887824	1.63496	1.04539
DN10074_c0_g1_i5			0.51	2.297	0.578	1.625	0.791	0.888	0.574	0.3	1.931	0.289		0.531804	2.52629	0.611806	1.62097	0.752772	0.806255	0.553211	0.301367	1.9603	0.284363		1.52905	0.347801	1.6522	0.400122	1.06012	0.492314	0.527292	0.361801	0.197095	1.28204	0.185974	descard this fragment			0.826571	1.17343	1.7349	0.372546	1.73952	1.27846	2.70669	2.77906	4.51264	3.2266
DN10074_c0_g1_i4			4194	5645	8672	1976	9671	7450	14859	14637	23519	17350		4373.3	6208.5	9179.2	1971.1	9203.61	6764.19	14320.8	14703.7	23875.9	17071.6		5290.9	0.826571	1.17343	1.7349	0.372546	1.73952	1.27846	2.70669	2.77906	4.51264	3.2266		by dispersion		0.969731	1.03027	1.10831	0.678822	0.613705	0.423722	0.886477	0.906934	0.694281	1.32081
																																			this fragment responds different…
																																							0.147888	0.147888	0.0553293	0.380339	0.144386	0.350404	0.110834	0.0300551	0.063734	0.336803
DN26189_c0_g1_i1			0.548	0.552	0.617	0.401	0.38	0.275	0.542	0.532	0.403	0.791		0.571428	0.607102	0.653087	0.400006	0.361635	0.249685	0.52237	0.534425	0.409116	0.778309		0.589265	0.969731	1.03027	1.10831	0.678822	0.613705	0.423722	0.886477	0.906934	0.694281	1.32081				nothing discarded…
All summed work!																																						Mean and ES	1	0.0123841	0.962029	0.254716	0.783337	0.0325581	0.839975	0.183246	1.29039	0.245911
see fragm i4…		USE ALL TOGETHER!																																				ES	1	0.0478894	0.814423	0.291274	0.85337	0.0347097	0.50482	0.133426	1.11982	0.182176
		SEE UNIFYING WITH DN26189	WORKS WELL!																																				1	0.122133	0.609361	0.161437	0.827807	0.0679618	0.734391	0.153433	1.34017	0.294783
																																							1	0.173429	1.05372	0.681179	1.50899	0.23053	2.74287	0.0361812	3.86962	0.643017
																																							1	0.0302694	0.893564	0.214742	0.518714	0.0949913	0.896706	0.0102284	1.00755	0.313266
																																						All fragments together:											Kruskal-Wallis test: H ( 4, N= 50) =10,14118 p =,0381
																																						Mean	1		0.86662		0.898443		1.14375		1.72551		significant
																													0.818661	0.759846	0.750779	0.423722		0.969731				ES	0.0327811		0.133304		0.116073		0.27336		0.380337
				SOD3-2	SOD3-6	SOD3-7	SOD3-1	SOD			SODC																		0.371394	0.580958	0.656729	0.886477		1.03027				We use ANALYSIS for the 5 FRAGMENTS
			0	1.04789				1.04789			1.03615																		0.638245	0.887824	1.02322	0.906934		1.10831				Except fragment i4
			0	0.952111				0.952111			0.963852																		1.30199	1.63496	1.5363	0.694281		0.678822					1		0.819844		0.745807		0.743973		1.18948		Kruskal-Wallis test: H ( 4, N= 40) =15,25061 p =,0042
			0		0.877867			0.877867																					0.93764	1.04539	1.04448	1.32081		0.613705					0.0255507		0.1021		0.0557996		0.0767319		0.111729
			0		1.12213			1.12213																										0.423722				Fragm i4 alone
			0			0.987616		0.987616																										0.886477					1		1.05372		1.50899		2.74287		3.86962		Kruskal-Wallis test: H ( 4, N= 10) =7,745455 p =,1014
			0			1.01238		1.01238																										0.906934					0.173429		0.681179		0.23053		0.0361812		0.643017
			1	0.523149					0.523149		0.920855																							0.694281
			1	1.1057				1.1057			1.05288																							1.32081
			1		0.447924				0.447924																													ALL FRAGMENTS AND ISOFORMS			for SOD E
			1		0.770798			0.770798																														Mean	1		0.84387		0.83367		0.999702		1.56026		Kruskal-Wallis test: H ( 4, N= 60) =12,19956 p =,0159
			1			0.707313		0.707313																														ES	0.0847207		0.118326		0.105346		0.245935		0.339989		Chi-Square = 19,33333 df = 4 p = ,0007
			1			1.21675		1.21675
			2	0.88808				0.88808			0.821516
			2	0.818661				0.818661			0.846442
			2		0.895769			0.895769
			2		0.759846			0.759846
			2			0.815895		0.815895
			2			0.750779		0.750779
			3	0.371394					0.371394		0.690638
			3	0.638245				0.638245			0.760319
			3		0.580958			0.580958
			3		0.887824			0.887824
			3			0.656729		0.656729
			3			1.02322		1.02322
			4	1.30199				1.30199			0.996181
			4	0.93764				0.93764			0.859056
			4		1.63496			1.63496
			4		1.04539			1.04539
			4			1.5363		1.5363
			4			1.04448		1.04448
[truncated: 5 more columns]

## Sheet: ODC AZ
					Mock_1	Mock_2	MAZ_6h_1	MAZ_6h_2	MAZ_24h_1	MAZ_24h_2	CLP_6h_1	CLP_6h_2	CLP_24h_1	CLP_24h_2		normalization by HK		0.959	0.909238	0.944745	1.00248	1.05078	1.10139	1.03758	0.995463	0.985052	1.01631
OAZ1_CHICK																		Mock_1	Mock_2	MAZ_6h_1	MAZ_6h_2	MAZ_24h_1	MAZ_24h_2	CLP_6h_1	CLP_6h_2	CLP_24h_1	CLP_24h_2
	DN6703_c0_g1_i1	OAZ1_CHICK	Ornithine decarboxylase antizyme 1	Gallus gallus	0	1514	1421	1696	0	1205	0	2186	1136	0.385	descartar	mean	min	max	DS	median	CV%
	DN6703_c0_g1_i2	OAZ1_CHICK	Ornithine decarboxylase antizyme 1	Gallus gallus	1275	0	0	0	0.832	0	1335	0	1487	1261	descartar	535.883	0	1487	694.217	0.416	129.546
	DN6703_c0_g1_i4	OAZ1_CHICK	Ornithine decarboxylase antizyme 1	Gallus gallus	1974	2876	1970	2277	2590	1448	2388	1190	1456	1903	usar	2007.2	1190	2876	538.512	1972	26.829
	DN6703_c0_g1_i5	OAZ1_CHICK	not found in Annotations File		1261914	1232369	1317408	1339210	972753	965880	960002	924216	1278508	1048211	usar	1.13005e+06	924216	1339210	169451	1140290	14.9951
	DN6703_c0_g1_i3	OAZ1_CHICK	not found in Annotations File		0.671	0	0	2087	0.473	1067	0	1161	2292	0.641	descartar
OAZ2_PONAB
	DN2898_c1_g1_i5	OAZ2_PONAB	not found in Annotations File		24023	20845	24713	26005	24862	28648	26726	23828	24924	27195		25176.9	20845	28648	2147.39	24893	8.52919
AZ inhibidor
human	DN2161_c0_g1_i2	AZIN1_HUMAN	Antizyme inhibitor 1	Homo sapiens	92756	103781	93874	96486	92335	93172	107718	99492	97506	93334		97045.4	92335	107718	5219.68	95180	5.3786
	DN2161_c0_g1_i3	AZIN1_HUMAN	Antizyme inhibitor 1	Homo sapiens	4922	6367	6369	8297	5396	6203	8342	7140	5286	6799		6512.1	4922	8342	1174.99	6368	18.0432
	DN2161_c0_g1_i4	AZIN1_HUMAN	Antizyme inhibitor 1	Homo sapiens	0.236	0	0.245	0.843	1716	1691	0	0.909	1600	1208	descartar
Xenopus	DN96819_c0_g1_i1	AZIN2_XENLA	Antizyme inhibitor 2	Xenopus laevis	0.208	0.205	0	0	0.853	0.232	0	0	0	0.235	descartar
	DN4811_c0_g1_i4	AZIN2_XENLA	Antizyme inhibitor 2	Xenopus laevis	227209	172060	158096	217060	199274	150541	130982	247800	174166	145041		182223	130982	247800	38859.6	173113	21.3253
																Normalization x HK												Normalization x control
																		Mock_1	Mock_2	MAZ_6h_1	MAZ_6h_2	MAZ_24h_1	MAZ_24h_2	CLP_6h_1	CLP_6h_2	CLP_24h_1	CLP_24h_2		mean control	Mock_1	Mock_2	MAZ_6h_1	MAZ_6h_2	MAZ_24h_1	MAZ_24h_2	CLP_6h_1	CLP_6h_2	CLP_24h_1	CLP_24h_2
				Mock_1	Mock_2	MAZ_6h_1	MAZ_6h_2	MAZ_24h_1	MAZ_24h_2	CLP_6h_1	CLP_6h_2	CLP_24h_1	CLP_24h_2
DN6703_c0_g1_i4	OAZ1_CHICK	Ornithine decarboxylase antizyme 1	Gallus gallus	1974	2876	1970	2277	2590	1448	2388	1190	1456	1903			OAZ-CHICK	DN6703_c0_g1_i4	2058.39	3163.09	2085.22	2271.36	2464.83	1314.7	2301.51	1195.42	1478.1	1872.47		2610.74	0.788433	1.21157	0.798708	0.870005	0.94411	0.503575	0.881555	0.457887	0.566159	0.717217		Kruskal-Wallis test: H ( 4, N= 10) =2,181818 p =,7024				Chi-Square = 4,000000 df = 4 p = ,4060
DN6703_c0_g1_i5	OAZ1_CHICK		not found in Annotations File	1261914	1232369	1317408	1339210	972753	965880	960002	924216	1278508	1048211				DN6703_c0_g1_i5	1.31586e+06	1.35539e+06	1.39446e+06	1.33589e+06	925741	876966	925233	928428	1.29791e+06	1.03139e+06		1.33563e+06	0.985204	1.0148	1.04405	1.0002	0.693114	0.656595	0.692734	0.695126	0.971762	0.772217		Kruskal-Wallis test: H ( 4, N= 10) =8,072727 p =,0890				Chi-Square = 8,000000 df = 4 p = ,0916
	Together																											Mean		1		0.92824		0.699349		0.681826		0.756839		Together	Kruskal-Wallis test: H ( 4, N= 20) =9,528571 p =,0492				Chi-Square = 8,000000 df = 4 p = ,0916
																												ES		0.0865829		0.056833		0.0913338		0.0867643		0.0838436		OK!!!
DN2898_c1_g1_i5	OAZ2_PONAB		not found in Annotations File	24023	20845	24713	26005	24862	28648	26726	23828	24924	27195			OAZ-HUMAN	DN2898_c1_g1_i5	25050	22925.8	26158.4	25940.6	23660.4	26010.8	25758.1	23936.6	25302.2	26758.7		23987.9	1.04428	0.955722	1.09048	1.0814	0.986348	1.08433	1.07379	0.997861	1.05479	1.11551		Kruskal-Wallis test: H ( 4, N= 10) =4,472727 p =,3458				Chi-Square = 4,000000 df = 4 p = ,4060			NS
	NS																													1		1.08594		1.03534		1.03583		1.08515
																														0.0442775		0.0045405		0.0489904		0.0379661		0.0303579
DN2161_c0_g1_i2	AZIN1_HUMAN	Antizyme inhibitor 1		92756	103781	93874	96486	92335	93172	107718	99492	97506	93334			AZI-HUMAN	DN2161_c0_g1_i2	96721.6	114141	99364.4	96246.9	87872.5	84595	103817	99945.4	98985.7	91836.5		105431	0.917391	1.08261	0.942458	0.912889	0.833459	0.802372	0.984688	0.947969	0.938866	0.871057		Kruskal-Wallis test: H ( 4, N= 10) =6,545455 p =,1620				Chi-Square = 4,000000 df = 4 p = ,4060
DN2161_c0_g1_i3	AZIN1_HUMAN	Antizyme inhibitor 1		4922	6367	6369	8297	5396	6203	8342	7140	5286	6799			AZI-HUMAN	DN2161_c0_g1_i3	5132.43	7002.57	6741.5	8276.44	5135.22	5631.98	8039.88	7172.54	5366.22	6689.91		6067.5	0.845889	1.15411	1.11108	1.36406	0.846348	0.928221	1.32507	1.18212	0.88442	1.10258		Kruskal-Wallis test: H ( 4, N= 10) =7,963636 p =,0929				Chi-Square = 8,000000 df = 4 p = ,0916
	together																											mean		1		1.08262		0.8526		1.10996		0.949231		TOGETHER	Kruskal-Wallis test: H ( 4, N= 20) =9,757143 p =,0447				Chi-Square = 10,00000 df = 4 p = ,0404
																												ES		0.0713845		0.10347		0.0268434		0.0882304		0.0531786			Kruskal-Wallis test: H ( 4, N= 19) =9,428947 p =,0512				Chi-Square = 10,30926 df = 4 p = ,0355			TOGETHER WITHOUT AF30 (see)
																																								TOGETHER	Kruskal-Wallis test: H ( 4, N= 20) =8,971429 p =,0618				Chi-Square = 10,00000 df = 4 p = ,0404
DN4811_c0_g1_i4	AZIN2_XENLA	Antizyme inhibitor 2		227209	172060	158096	217060	199274	150541	130982	247800	174166	145041			AZI-XENOPUS	DN4811_c0_g1_i4	236923	189235	167343	216522	189643	136683	126238	248929	176809	142714		213079	1.1119	0.888099	0.785354	1.01616	0.890013	0.641465	0.592448	1.16825	0.829781	0.66977		Kruskal-Wallis test: H ( 4, N= 10) =1,636364 p =,8022				Chi-Square = 4,000000 df = 4 p = ,4060			NS
	NS																													1		0.900756		0.765739		0.880348		0.749775
																														0.111901		0.115402		0.124274		0.287901		0.0800058

## Sheet: PAs
											Norm HK	0.959	0.909238	0.944745	1.00248	1.05078	1.10139	1.03758	0.995463	0.985052	1.01631
ODC
DN1269_c0_g1	DCOR1	Ornithine decarboxylase 1																					Mean
total	163.133	157.589	130.094	154.75	180.354	125.19	150.575	192.826	176.861	120.311		170.107	173.32	137.703	154.367	171.638	113.666	145.122	193.705	179.545	118.381		171.714		0.990646	1.00935	0.801933	0.898976	0.999558	0.661949	0.845137	1.12807	1.04561	0.689408
																								Mean	1		0.850455		0.830753		0.986603		0.867507
																								ES	0.0093543		0.0485218		0.168804		0.141466		0.1781
DN1269_c0_g1_i1	170010	173431	144662	176397	217702	155117	175279	230783	217664	145832		177278	190743	153123	175960	207181	140838	168931	231835	220967	143492		184011		0.963413	1.03659	0.83214	0.956247		0.765377	0.918049	1.2599	1.20084	0.779803
DN1269_c0_g1_i5	26961	14318	16070	15170	14995	4185	7164	11493	14806	7772		28113.7	15747.3	17009.9	15132.4	14270.3	3799.75	6904.54	11545.4	15030.7	7647.3		21930.5		1.28195	0.718054	0.775629	0.690018	0.650707		0.314838	0.526454	0.68538	0.348707	this fragment does not respond to the same pattern
DN1269_c0_g1_i3	7992	9652	6262	5769	5725	7714	13483	8891	7702	8210		8333.68	10615.5	6628.25	5754.7	5448.32	7003.88	12994.7	8931.52	7818.88	8078.28		9474.58		0.879583	1.12042	0.699582	0.607383	0.575046	0.739229	1.37153	0.942682	0.825248	0.852626
																													Q 0,560 ;(0.05, 6)
	Analysis is improved considering the fragments																												0.421751	0.654489	0.200263	0.105644	0.395095	0.408636
																													0.678556	desc 1,12
																													disc 0,173
																													1.12592	0.173264
																								Mean	1		0.760167		0.68259		0.888909		0.7821		Kruskal-Wallis test: H ( 4, N= 28) =6,602217 p =,1585
																								ES	0.0797213		0.0502663		0.0434396		0.166856		0.112452		Chi-Square = 8,000000 df = 4 p = ,0916
Pro SAMDC
DN11186_c0_g1_i1	AMD1		1.42	2.83	6.91	5.85	4.5	4.67	5.14	7.28	6.21	6.37
DN1908_c0_g1_i1	AMD1		211.96	193.94	183.51	172.65	167.82	144.16	139.51	138.52	178.91	174.7
DN11186_c0_g1_i1			2541	2449	6810	8407	2909	0.000	3243	1664	2994	3004	values not coincident with previous. TMM?
DN1908_c0_g1_i1			201723	175684	183368	171972	178184	153680	146613	169438	188104	148782	in the same order
	Remains previous analysis
Spd SINTASA	Spermidine synthase
SPEE		53.586	51.693	45.599	53.336	50.21	50.695	41.408	49.109	47.35	38.814
DN6580_c0_g1
DN6580_c0_g1_i1		62177	59179	52346	62033	61008	62136	49552	59207	58572	48265
	Remains previous analysis
DAO	AOC1
DN628_c0_g1_i16		26337	31566	15463	26196	23063	21769	12690	17327	28238	16484	coincident with collapsed
DN628_c0_g1_i1		40800	43658	25144	44034	33032	35031	19802	26692	43023	29782
DN3765_c0_g1_i4		25893	13882	16002	14849	18510	8887	8123	10313	19452	11417	coincide with the sum, but more disperse
DN3765_c0_g1_i1		3136	7204	3057	5097	3772	2747	5954	3299	3242	2427
DN16691_c0_g1_i3		5999	5636	4331	1585	4604	1120	2711	3521	3645	2715	good coincidence with the sum, good replicates
DN16691_c0_g1_i1		16872	18877	15982	13815	11038	9363	9500	10574	15022	10198
DN9213_c0_g1_i4		12828	14425	8643	10364	8726	9109	5203	4034	14031	8498	good coincidence
DN9213_c0_g1_i8		5318	5165	9299	3140	4060	1966	5422	5805	2622	1187
DN8997_c0_g2_i1		2522	2084	1872	2077	555	1479	1522	1461	1187	930	respond differently by separate
DN8997_c0_g2_i3		7340	9857	4517	9030	11172	9225	4828	6037	12565	8755	some disperse…
	Remains previous analysis			CONSIDERING THERE ARE 4 SEPARATE ISOFORMS OR FRAGMENTS FOR AOC1 RESPONDING VERY WELL
	AOC2
DN9524_c0_g1		10.839	9.19	3.773	7.238	6.281	6.04	4.608	2.221	4.451	5.609	ok tendency, but disperse
DN9524_c0_g1_i2		9248	8842	4801	6732	7122	6404	6549	2583	5410	6350	bit differente to previous data, but similar in tendency and dispersion…
	Remains previous analysis
	AOC3
DN9075_c0_g1		2.627	2.585	0.914	2.812	2.774	3.753	2.108	4.255	4.713	4.796
DN9075_c0_g1_i1		2740	1149	2411	3562	2970	4005	1314	6288	6783	7526	only one and worse
	Remains previous analysis
	AOC4
DN6078_c0_g1		1.367	2.826	2.483	2.751	1.948	2.84	3.662	3.179	1.5	3.263
DN6078_c0_g1_i3		1323	3072	3077	2729	2467	3519	4588	3957	2292	5024	does not improve…
	Remains previous analysis
PAOX	Peroxisomal N(1)-acetyl-spermine/spermidine oxidase
DN17055_c0_g1_i2,DN17055_c0_g1_i3	PAOX		2.15	2.37	1.88	2.34	2.66	2.53	2.36	2.76	2.24	2.17
DN17055_c0_g1_i2			1738	2199	1695	2107	1829	2187	2190	2535	2096	2106	Only sum
DN17055_c0_g1_i3			0.189	0.000	0.000	0.261	0.730	0.560	0.240	0.145	0.465	0.235	fragment alone does not work
	Remains previous analysis
DN25296_c0_g1_i1	PAOX		5.48	5.86	8.83	7.87	5.6	6.3	7.92	8.48	5.89	5.49
DN25296_c0_g1_i1			5082	6972	8476	6090	5406	6531	8217	8127	6092	6125	only one fragment and equal to previous
	Remains previous analysis
SMOX
DN4607_c0_g2	Spermine oxidase		13.583	13.488	11.33	12.852	13.256	12.458	18.369	17.697	17.885	14.137	this works better than other fragments
DN4607_c0_g2_i2			737	748	676	542	863	814	657	697	434	673	this fragment of low expresion tends down
DN4607_c0_g2_i4			2985	508	1293	1274	3073	666	855	1712	2364	4062	this is highly disperse
DN4607_c0_g2_i1			2022	2938	1137	2689	2035	1395	1439	2496	2209	1614	disperse
DN4607_c0_g2_i3			9040	9866	7653	9953	8284	10483	15610	13892	14651	9685	this is similar to the sum of fragments
	Remains previous analysis
SSAT	Diamine acetyltransferase
DN6595_c0_g4_i1,DN6595_c0_g4_i2	SAT1		95.23	100.58	81.76	86.83	60.88	57.37	58.95	69.21	67.8	52.49
												Norm HK
DN6595_c0_g4_i1	12507	18014	9152	19353	15427	23512	13462	17095	24996	15789	differing a bit by separate.	13041.7	19812.2	9687.27	19305	14681.4	21347.6	12974.4	17172.9	25375.3	15535.7		16427		0.793921	1.20608	0.589718	1.17521	0.89374	1.29955	0.789827	1.04541	1.54474	0.945743	Chi-Square = 2,000000 df = 4 p = ,7358
DN6595_c0_g4_i2	81042	75883	73825	69989	50525	36890	49448	51294	46709	40258		84506.8	83457.8	78142.8	69815.6	48083.2	33494.1	47657.1	51527.8	47417.8	39612.1		83982.3		1.00625	0.993755	0.930468	0.831313	0.572539	0.398823	0.567466	0.613555	0.564617	0.471672	Kruskal-Wallis test: H ( 4, N= 20) =2,185714 p =,7016
	Remains previous analysis							very bad statistical results…
DN11844_c1_g1_i1,DN11844_c1_g1_i2,DN11844_c1_g1_i3	SAT2		11.14	10.49	6.38	6.86	8.12	10.5	6.64	7.03	6.67	6.56
DN11844_c1_g1_i3	3599	1941	4165	7033	6670	5664	1418	1432	6071	3228	differing and also highly disperse
DN11844_c1_g1_i1	6943	4666	1323	3973	1141	1775	3431	4750	1301	1497	doesn´t work by separate
DN11844_c1_g1_i2	0.000	2075	1558	0.000	0.000	0.000	1773	0.000	0.000	2224	only for sum		DISCARD
	Remains previous analysis
DN18243_c0_g2_i1,DN18243_c0_g2_i2,DN18243_c0_g2_i3	SAT2		18.57	18.14	22.55	23.31	22.69	20.21	17.39	17.47	16.31	15.32
DN18243_c0_g2_i2	1502	0.882	1323	0.682	0.904	0.549	1293	0.658	1538	1240	high dispersion		DISCARD
DN18243_c0_g2_i3	12564	13401	14355	20778	16352	18218	15516	14521	12720	13309	resembles sum data, a bit higher effects
DN18243_c0_g2_i1	1937	0.579	1431	3110	1398	0.814	0.772	0.000	0.754	2266	high dispersion		DISCARD
	Remains previous analysis

## Sheet: MK
				Mock_1	Mock_2	MAZ_6h_1	MAZ_6h_2	MAZ_24h_1	MAZ_24h_2	CLP_6h_1	CLP_6h_2	CLP_24h_1	CLP_24h_2								0.959	0.909238	0.944745	1.00248	1.05078	1.10139	1.03758	0.995463	0.985052	1.01631
																					Mock_1	Mock_2	MAZ_6h_1	MAZ_6h_2	MAZ_24h_1	MAZ_24h_2	CLP_6h_1	CLP_6h_2	CLP_24h_1	CLP_24h_2
															Normalization x HK												Normalization x control
MEK																Mock_1	Mock_2	MAZ_6h_1	MAZ_6h_2	MAZ_24h_1	MAZ_24h_2	CLP_6h_1	CLP_6h_2	CLP_24h_1	CLP_24h_2		prom control	Mock_1	Mock_2	MAZ_6h_1	MAZ_6h_2	MAZ_24h_1	MAZ_24h_2	CLP_6h_1	CLP_6h_2	CLP_24h_1	CLP_24h_2
MP2K1	DN7048_c0_g1_i1	MP2K1_XENLA	Dual specificity mitogen-activated protein kinase kinase 1	42585	41664	43978	46171	45921	45936	43911	40081	43580	44192			44405.6	45823	46550.1	46056.6	43701.7	41707.3	42320.7	40263.7	44241.3	43483		45114.3	0.984291	1.01571	1.03183	1.02089	0.968688	0.924481	0.938076	0.892481	0.98065	0.96384		Kruskal-Wallis test: H ( 4, N= 10) =7,963636 p =,0929				Chi-Square = 8,000000 df = 4 p = ,0916
																											Mean	1		1.02636		0.946585		0.915279		0.972245
																											ES	0.0157087		0.00547012		0.0221031		0.0227975		0.00840502
																																		low effects
MP2K2	DN3484_c0_g1_i2	MP2K2_XENLA	Dual specificity mitogen-activated protein kinase kinase 2 (Fragment)	10108	8806	8163	9732	9137	8538	9228	9433	8931	8648			10540.1	9685.03	8640.43	9707.88	8695.42	7752.03	8893.79	9475.99	9066.53	8509.25		10112.6	1.04228	0.957721	0.854423	0.95998	0.859861	0.766572	0.879477	0.937049	0.896559	0.841451		Kruskal-Wallis test: H ( 4, N= 10) =5,236364 p =,2639				Chi-Square = 4,000000 df = 4 p = ,4060
																											Mean	1		0.907202		0.813216		0.908263		0.869005
																											ES	0.0422794		0.0527784		0.0466441		0.0287862		0.0275539
																																		this goes better		NS!!!			DECIDE SHOWING BY SEPARATE OR TOGETHER
																									MEK 1/2		Mean	1		0.966779		0.879901		0.911771		0.920625			Kruskal-Wallis test: H ( 4, N= 20) =6,985714 p =,1366				Chi-Square = 10,00000 df = 4 p = ,0404
																									considering		ES	0.0349419		0.0394009		0.0434146		0.012455		0.0379901
																									they are referred together
	DN4480_c0_g1_i4	MP2K2_CHICK	Dual specificity mitogen-activated protein kinase kinase 2	0.68	1113	1019	0.853	3124	4702	4619	3076	5555	2309	discard
	DN4480_c0_g1_i2	MP2K2_CANLF	Dual specificity mitogen-activated protein kinase kinase 2	7945	5076	6183	11006	9466	7693	11679	8001	7372	6072			8284.67	5582.7	6544.63	10978.7	9008.52	6984.82	11256	8037.47	7483.87	5974.58		6933.68	1.19484	0.805156	0.943889	1.58339	1.29924	1.00737	1.62338	1.15919	1.07935	0.861674		Kruskal-Wallis test: H ( 4, N= 10) =2,836364 p =,5856				Chi-Square = 4,000000 df = 4 p = ,4060			NS!!!!
	DN4480_c0_g1_i3	MP2K2_CANLF	Dual specificity mitogen-activated protein kinase kinase 2	24750	30061	30533	25403	20052	23671	17602	23325	27629	27943			25808.1	33061.8	32318.8	25340	19082.9	21492	16964.5	23431.3	28048.3	27494.7		29434.9	0.876785	1.12321	1.09797	0.860883	0.648308	0.730151	0.576339	0.796037	0.952891	0.934083		Kruskal-Wallis test: H ( 4, N= 10) =6,654545 p =,1553				Chi-Square = 8,000000 df = 4 p = ,0916
		DISCARD I2																									Mean	1		0.979428		0.689229		0.686188		0.943487		TOGETHER	Kruskal-Wallis test: H ( 4, N= 30) =2,696774 p =,6098				Chi-Square = 2,666667 df = 4 p = ,6151
		FRAGM I3 SIGNIFICATIVE- USE																									ES	0.123215		0.118545		0.0409216		0.109849		0.0094039	DON'T JOIN AND DESCARD 1st FRAGMENT
p38
MK	DN67481_c0_g1_i1	MK11_MOUSE	Mitogen-activated protein kinase 11	37286	36401	35756	34864	37257	36520	35308	36250	36301	37693			38880.1	40034.6	37847.3	34777.6	35456.4	33158.1	34029.2	36415.2	36851.9	37088.2		39457.4	0.98537	1.01463	0.959194	0.881397	0.898601	0.840354	0.862431	0.922901	0.933967	0.939958		Kruskal-Wallis test: H ( 4, N= 10) =6,545455 p =,1620				Chi-Square = 8,000000 df = 4 p = ,0916
MK	DN41717_c0_g1_i1	MK08_RAT	Mitogen-activated protein kinase 8	0.302	0.775	0.853	0.161	0.473	0	0	0	0.661	0	descartar													mean	1		0.920296		0.869477		0.892666		0.936962
																											ES	0.0146304		0.0388985		0.0291234		0.0302348		0.00299514
																																		efectos bajos pero significativos
JUN K
	DN13313_c0_g2_i3	MK08_XENLA	Mitogen-activated protein kinase 8	16862	17301	17246	18561	18849	17489	18217	19620	16272	16452			17582.9	19028	18254.7	18515	17938	15879	17557.2	19709.4	16518.9	16188		18305.5	0.960527	1.03947	0.997225	1.01145	0.979929	0.867448	0.959125	1.0767	0.902405	0.884328		Kruskal-Wallis test: H ( 4, N= 10) =4,690909 p =,3205				Chi-Square = 4,000000 df = 4 p = ,4060			NS!!!
	da NS but is similar to responses in other MK																										mean	1		1.00434		0.923689		1.01791		0.893367
																											ES	0.0394726		0.00711088		0.0562401		0.0587855		0.00903814		together?	Kruskal-Wallis test: H ( 4, N= 20) =7,314286 p =,1202				Chi-Square = 10,00000 df = 4 p = ,0404
																															similar effects and also low…							They cannot: they are DIFFERENTS PROTEINS
																												MP2K1	MK-M	MK-X			MP2K2-XEN	MP2K2-CAN1	MP2K2-CAN2
																											0	0.984291	0.98537	0.960527		0	1.04228
																											0	1.01571	1.01463	1.03947		0	0.957721
																											1	1.03183	0.959194	0.997225		0		1.19484
																											1	1.02089	0.881397	1.01145		0		0.805156
																											2	0.968688	0.898601	0.979929		0			0.876785
																											2	0.924481	0.840354	0.867448		0			1.12321
																											3	0.938076	0.862431	0.959125		1	0.854423
																											3	0.892481	0.922901	1.0767		1	0.95998
																											4	0.98065	0.933967	0.902405		1		0.943889
																											4	0.96384	0.939958	0.884328		1		1.58339
																																1			1.09797
																																1			0.860883
																																2	0.859861
																																2	0.766572
																																2		1.29924
																																2		1.00737
																																2			0.648308
																																2			0.730151
																																3	0.879477
																																3	0.937049
																																3		1.62338
																																3		1.15919
																																3			0.576339
																																3			0.796037
																																4	0.896559
																																4	0.841451
																																4		1.07935
																																4		0.861674
																																4			0.952891
																																4			0.934083

[truncated: 5 more sheets: FT, AHR, CYP, HK, qPCR DATA]
